# Supplementary material for: Questionnaire-Based Study Evaluating the Hand Hygiene Practices and the Impact of Disinfection in the COVID-19 Pandemic on Hand Skin Conditions in Poland
Source: J Clin Med. 2022 Dec 27;12(1):195. doi: 10.3390/jcm12010195 (PMC9821516; doi:10.3390/jcm12010195)
Supplement: Supplementary file 1 [file jcm-12-00195-s001.zip]

Archive with 2 entries (2 files):
- jcm-2095053-supplementary.pdf
- Table S1.pdf
